# Supplementary material for: Validation and Evaluation of Reference Genes for Quantitative Real-Time PCR Analysis in Mythimna loreyi (Lepidoptera: Noctuidae)
Source: Insects. 2024 Mar 10;15(3):185. doi: 10.3390/insects15030185 (PMC10970824; doi:10.3390/insects15030185)
Supplement: Supplementary file 1 [file insects-15-00185-s001.zip]

Archive with 1 entries (1 files):
- insects-2867893-supplementary.pdf
